# Supplementary material for: Combining Transcriptome Assemblies from Multiple De Novo Assemblers in the Allo-Tetraploid Plant Nicotiana benthamiana
Source: PLoS One. 2014 Mar 10;9(3):e91776. doi: 10.1371/journal.pone.0091776 (PMC3948916; doi:10.1371/journal.pone.0091776)
Supplement: Table S1 — Alignment coverage of query RNA silencing gene transcript sequences to TransAbyss and Trinity assemblies, using dataset 1 and dataset 2 reads. (XLS) [file pone.0091776.s001.xls]

## Sheet: Sheet1
	Supplementary Table 1. Alignment coverage of query RNA silencing gene transcripts to TransAbyss and Trinity assemblies, using dataset 1 and dataset 2 reads.
			K48-86, step size of 2	K20-86, step size of 4
	Gene	TaMraw_ds1	TaMraw_ds2_k48-86	TaMraw_ds2	Tr_ds1	Trraw_ds2
	ago10	100	100	100	94.61	94.61
	ago1a	100	100	100	93.99	93.99
	ago1b	87.28	87.28	87.28	96.31	96.31
	ago2	100	100	100	98.6	97.9
	ago4a	100	100	100	100	100
	ago4b	100	100	100	100	100
	ago5	62.06	62.06	62.06	76.86	99.24
	ago6	47.12	50.92	50.92	100	100
	ago7	52.22	50.84	90.99	100	100
	cmt3a	100	100	100	62.89	62.89
	cmt3b	100	100	100	100	100
	dcl1	57.87	57.87	57.87	100	50.91
	dcl2	100	100	100	100	100
	dcl3	100	100	100	100	100
	dcl4	78.72	78.72	78.72	100	100
	drb1a	100	100	100	95.27	95.27
	drb1b	100	100	100	95.25	95.25
	drb2a	100	100	100	100	100
	drb2b	100	100	100	100	100
	drb3a	100	100	100	100	100
	drb3b	100	100	100	100	100
	drb4	100	100	100	100	100
	drb5	100	100	100	100	100
	drd1	100	100	100	100	100
	drm3	100	100	100	100	100
	hen1	100	100	100	100	100
	hst1	100	100	100	100	100
	met1	100	100	100	100	100
	nrpd1a	60.2	63.14	63.14	100	100
	nrpd1b	93.95	93.95	93.95	70.69	73.65
	nrpd2a	100	100	100	100	100
	rdr1	76.02	76.02	76.02	100	100
	rdr2	99.46	99.46	100	100	100
	rdr6	100	100	100	100	100
	sgs3	100	84.75	84.75	100	100
