# Supplementary material for: Combining Transcriptome Assemblies from Multiple De Novo Assemblers in the Allo-Tetraploid Plant Nicotiana benthamiana
Source: PLoS One. 2014 Mar 10;9(3):e91776. doi: 10.1371/journal.pone.0091776 (PMC3948916; doi:10.1371/journal.pone.0091776)
Supplement: Table S2 — Number of matches found in each of 18 assemblies when compared to the UniProtKB database sequences of tomato (Solanum lycopersicum) and Arabiodopsis thaliana (compared to the top 1000 longest and total database proteins). (XLS) [file pone.0091776.s002.xls]

## Sheet: Sheet1
	Table S2. Number of matches found in each of 18 assemblies when compared to the UniProtKB database sequences of tomato (Solanum lycopersicum) and Arabiodopsis thaliana (compared to the top 1000 longest and total database proteins).
		Top 1000 longest proteins				Total database
		Tomato		Athan		Tomato (34825 sequences)		Athan (31851 sequences)
		Total hits	Hits with >80% alignment	Total hits	Hits with >80% alignment	Total hits	Hits with >80% alignment	Total hits	Hits with >80% alignment
	TaMraw	986	630	932	403	23222	16866	21334	12016
	TaMtgi	968	657	858	419	21471	15855	18301	11245
	TaMevi	968	616	847	390	20152	15685	17529	11194
	Trraw	964	567	813	394	21493	14742	17189	10897
	Trtgi	964	578	807	400	21336	14719	16958	10873
	Trevi	945	560	755	390	18308	13554	14463	10119
	Soraw	991	187	913	118	24172	9039	21580	6179
	Sotgi	973	347	850	229	22246	12895	18692	8960
	Soevi	964	185	831	117	20166	8064	17128	5690
	OaMraw	980	730	899	484	22816	17387	20390	12663
	OaMtgi	972	730	868	479	21870	16950	19179	12382
	OaMevi	950	721	768	473	18773	15402	15193	11119
	SasmMraw	993	770	955	517	24789	18893	22940	13955
	SasmMtgi	985	771	925	513	23441	18314	21165	13522
	SasmMevi	973	760	855	499	20781	17240	18160	12585
	SasmKraw	996	773	953	537	25577	19214	23697	14246
	SasmKtgi	980	745	895	499	22939	17755	20283	13019
	SasmKevi	966	759	848	520	20546	17291	17509	12733
