# Supplementary material for: Combining Transcriptome Assemblies from Multiple De Novo Assemblers in the Allo-Tetraploid Plant Nicotiana benthamiana
Source: PLoS One. 2014 Mar 10;9(3):e91776. doi: 10.1371/journal.pone.0091776 (PMC3948916; doi:10.1371/journal.pone.0091776)
Supplement: Table S3 — Summary of updated CDS and protein lengths of RNA silencing gene transcript sequences in N. benthamiana. (XLS) [file pone.0091776.s003.xls]

## Sheet: Sheet1
	Table S3. Summary of updated CDS and protein lengths of RNA silencing gene transcripts in N. benthamiana.
		Nucleotide length	Amino acid length
	ago1a	3177	1058
	ago1b	3336	1111
	ago2	3282	1093
	ago4a	2739	912
	ago4b	2763	920
	ago5	2934	977
	ago6	2712	903
	ago7	2976	991
	ago10	2967	988
	cmt3a	2568	855
	cmt3b	2724	907
	dcl1	5730	1909
	dcl2	4209	1402
	dcl3	4974	1657
	dcl4	4869	1622
	drb1a	951	316
	drb1b	948	315
	drb2a	1200	399
	drb2b	1203	400
	drb3a	1410	469
	drb3b	1422	473
	drb4	1494	497
	drb5	1434	477
	drd1	2946	981
	drm3	2118	705
	hen1	2847	948
	hst1	3600	1199
	met1	4677	1558
	nrpd1a	4344	1447
	nrpd1b	6144	2047
	nrpd2a	3696	1231
	rdr1	3423	1140
	rdr2	3363	1120
	rdr6	3594	1197
	sgs3	1908	635
